# Supplementary material for: High clonal diversity of ESBL-producing Klebsiella pneumoniae isolates from clinical samples in a non-outbreak situation. A cohort study
Source: Antimicrob Resist Infect Control. 2020 Jan 3;9:5. doi: 10.1186/s13756-019-0661-9 (PMC6942317; doi:10.1186/s13756-019-0661-9)
Supplement: Supplementary file 1 — Additional file 1. Characteristics community-acquired isolates. [file 13756_2019_661_MOESM1_ESM.xlsx]

## Sheet: Hoja1
CHARACTERISTICS COMMUNITY-ACQUIRED ISOLATES
Isolate	Date	Specimen	β-Lactamase	rep-PCR	ST	Infection/Colonization
16	28/12/2015	Urine	CTXM-15	7	307	I
34	02/07/2015	Urine	CTXM-15	19	25	I
37	22/08/2015	Urine	CTXM-15	23	70	C
45	02/03/2015	Urine	CTXM-15	26	326	I
46	21/07/2015	Urine	CTXM-15	35	404	I
