# Supplementary material for: High clonal diversity of ESBL-producing Klebsiella pneumoniae isolates from clinical samples in a non-outbreak situation. A cohort study
Source: Antimicrob Resist Infect Control. 2020 Jan 3;9:5. doi: 10.1186/s13756-019-0661-9 (PMC6942317; doi:10.1186/s13756-019-0661-9)
Supplement: Supplementary file 2 — Additional file 2. Characteristics healthcare-related isolates. [file 13756_2019_661_MOESM2_ESM.xlsx]

## Sheet: Hoja1
CHARACTERISTICS HEALTHCARE-RELATED ISOLATES
Isolate	Date	Specimen	β-Lactamase	rep-PCR	ST	Infection/Colonization
19	12/11/2015	Urine	CTXM-15	10	13	I
31	13/10/2015	Urine	CTXM-15	17	13	I
2	29/11/2015	Blood	CTXM-15	1	405	I
8	07/09/2015	Urine	CTXM-15	1	405	I
9	06/01/2015	Urine	CTXM-15	2	405	I
10	02/01/2015	Urine	CTXM-15	2	405	I
11	30/04/2015	Urine	CTXM-15	2	405	I
13	09/01/2015	Urine	CTX-M-32	4	147	I
17	02/05/2015	Urine	CTXM-15	8	170	C
18	20/12/2015	Urine	CTXM-15	9	170	I
23	06/07/2015	Urine	CTXM-15	12	170	I
26	20/09/2015	Urine	CTXM-15	13	170	I
28	06/08/2015	Urine	CTXM-15	14	29	I
27	28/05/2015	Blood	CTXM-15	14	29	I
33	21/08/2015	Urine	CTXM-15	18	170	C
35	30/06/2015	Urine	CTXM-15	20	14	I
40	28/08/2015	Urine	CTXM-15	21	307	C
42	25/10/2015	Urine	CTXM-15	22	348	C
38	18/08/2015	Urine	CTXM-15	24	70	C
59	02/12/2015	Urine	CTXM-15	28	392	I
56	10/06/2015	Urine	CTXM-15	28	392	I
60	27/08/2015	Urine	CTXM-15	29	392	I
47	15/08/2015	Urine	CTXM-15	34	170	I
41	02/05/2015	Surgical wound	CTX-M-9	36	726	C
