# Supplementary material for: High clonal diversity of ESBL-producing Klebsiella pneumoniae isolates from clinical samples in a non-outbreak situation. A cohort study
Source: Antimicrob Resist Infect Control. 2020 Jan 3;9:5. doi: 10.1186/s13756-019-0661-9 (PMC6942317; doi:10.1186/s13756-019-0661-9)
Supplement: Supplementary file 3 — Additional file 3. Characteristics hospital-acquired isolates. [file 13756_2019_661_MOESM3_ESM.xlsx]

## Sheet: Hoja1
CHARACTERISTICS HOSPITAL-ACQUIRED ISOLATES
Isolate	Date	Specimen	β-Lactamase	rep-PCR	ST	Infection/Colonization
3	22/05/2015	Surgical wound	CTXM-15	1	405	I
7	26/05/2015	Surgical wound	CTXM-15	1	405	I
1	15/12/2015	Urine	CTXM-15	1	405	I
5	31/07/2015	Urine	CTXM-15	1	405	I
4	05/10/2015	Blood	CTXM-15	1	405	I
6	07/10/2015	Urine	CTXM-15	1	405	I
12	2015-11-18	Surgical wound	CTXM-15	3	405	I
14	13/08/2015	Urine	CTXM-15	5	405	I
15	11/11/2015	Surgical wound	CTXM-15	6	193	C
20	24/09/2015	Urine	CTXM-15	11	170	C
21	18/11/2015	Urine	CTXM-15	11	170	C
22	15/05/2015	Urine	CTXM-15	12	170	I
24	22/09/2015	Blood	CTXM-15	12	170	I
25	03/05/2015	Urine	CTXM-15	13	170	I
29	23/09/2015	Urine	CTXM-15	15	170	I
30	23/11/2015	Urine	CTXM-15	16	170	I
32	15/08/2015	Urine	CTXM-15	18	170	I
39	2015-11-22	Urine	CTXM-15	21	307	I
36	18/03/2015	Blood	CTXM-15	23	70	I
43	27/09/2015	Urine	CTXM-15	25	15	I
44	06/10/2015	Urine	CTXM-15	25	15	I
50	03/08/2015	Respiratory	CTXM-15	27	348	I
49	30/09/2015	Urine	CTXM-15	27	348	I
55	15/05/2015	Urine	CTXM-15	28	392	C
57	19/11/2015	Urine	CTXM-15	28	392	C
58	21/12/2015	Urine	CTXM-15	28	392	I
52	02/08/2015	Urine	CTXM-15	30	392	C
53	27/08/2015	Surgical wound	CTXM-15	30	392	I
54	10/06/2015	Urine	CTXM-15	31	392	I
51	2015-10-05	Urine	CTXM-15	32	392	I
48	02/10/2015	Blood	CTXM-15	33	307	I
